# Supplementary material for: Outcomes of open versus single-incision laparoscopic totally extraperitoneal inguinal hernia repair using propensity score matching: A single institution experience
Source: PLoS One. 2021 Jan 28;16(1):e0246189. doi: 10.1371/journal.pone.0246189 (PMC7842936; doi:10.1371/journal.pone.0246189)
Supplement: S1 Data — (XLSX) [file pone.0246189.s001.xlsx]

## Sheet: For PSM
SILTEP (N/Y)	Patient number	Sex	Age ≥ 65 years	BMI	ASA	Bilateral	RecurredHernia	_LEVEL_	prob	match_1
0	1	1	1	23.8	3	0	0	1	0.308857	23
0	3	1	1	23.8	2	0	0	1	0.474065	1000000018
0	4	1	1	30.2	2	0	0	1	0.298861	100000007
0	5	1	1	21.4	3	0	0	1	0.205559	11
0	11	1	0	26.5	1	0	0	1	0.339161	25
0	16	1	1	25.6	2	0	0	1	0.251869	15
0	17	1	0	22.9	1	0	0	1	0.851165	110
0	19	1	0	26.2	1	0	0	1	0.746172	10000000025
0	23	1	0	26.7	1	0	0	1	0.786261	95
0	26	1	1	25.7	2	0	0	1	0.693721	1000000041
0	33	1	1	22.9	2	0	0	1	0.509577	56
0	36	1	1	21.1	2	0	0	1	0.380601	10000000008
0	37	1	1	22.2	3	0	0	1	0.413184	42
0	38	1	1	25	2	0	0	1	0.527628	1000000021
0	40	1	0	20.9	2	0	0	1	0.442471	100000021
0	46	1	0	25.6	2	0	0	1	0.39612	10000000010
0	55	1	0	27.4	2	0	0	1	0.704241	1000000042
0	59	1	1	22.8	3	0	1	1	0.454284	10000000014
0	67	1	0	26.8	2	0	0	1	0.254523	10000000004
0	70	1	1	23.6	1	0	0	1	0.145452	6
0	72	1	0	22.8	1	0	0	1	0.507444	54
0	74	1	1	29.3	2	0	0	1	0.417388	44
0	76	1	1	24	3	0	1	1	0.295931	1000000006
0	77	1	1	23.9	2	0	0	1	0.417388	10000000011
0	80	1	1	20.1	3	0	0	1	0.241158	14
0	83	1	1	22.6	3	0	0	1	0.5	53
0	90	1	1	21.5	2	0	0	1	0.392418	39
0	92	1	1	21.1	3	0	0	1	0.233503	13
0	93	1	0	21.6	2	0	0	1	0.582612	68
0	94	1	0	25	2	0	0	1	0.68517	83
0	100	1	1	27.9	3	0	0	1	0.413184	1000000015
0	101	1	0	24.9	1	0	0	1	0.288365	19
0	103	1	0	26.8	2	0	0	1	0.254523	10000000003
0	107	1	1	23	2	0	0	1	0.342929	26
0	109	1	1	22.8	3	0	0	1	0.0849195	2
0	111	1	0	24	2	0	0	1	0.155508	7
0	114	1	1	18	3	0	0	1	0.5	51
0	115	1	1	20.4	2	0	0	1	0.382519	35
0	125	1	0	24.6	1	0	0	1	0.381155	34
0	127	1	1	20.2	3	0	0	1	0.11655	1000000001
0	132	1	0	21.5	2	0	0	1	0.557211	10000000015
0	134	1	1	26.2	2	0	0	1	0.348156	29
0	137	1	1	20.3	3	0	0	1	0.37506	33
0	138	1	0	26	2	0	0	1	0.151246	10000000001
0	148	1	1	23.5	3	0	0	1	0.480436	49
0	149	1	1	24.7	2	0	0	1	0.491333	100000023
0	155	1	0	25.9	1	0	0	1	0.333333	24
0	158	2	0	23.4	1	0	0	1	0.566585	1000000026
0	159	1	0	28.2	3	0	0	1	0.272318	100000004
0	170	1	1	24.5	3	1	0	1	0.450338	10000000012
0	171	1	0	25.4	2	0	0	1	0.113938	3
0	188	1	0	21.4	1	0	0	1	0.741768	88
0	189	1	0	21.2	3	0	0	1	0.620177	10000000017
0	190	1	0	23.3	1	0	0	1	0.813462	100
0	191	1	0	24.3	2	0	0	1	0.454132	10000000013
0	193	1	1	16.8	2	0	0	1	0.586816	71
0	194	1	0	23.8	2	0	0	1	0.637188	1000000037
0	196	1	0	21	1	0	0	1	0.793389	97
0	198	1	0	18.5	2	0	0	1	0.5	52
0	200	1	1	23	3	0	0	1	0.205559	12
0	204	1	1	28.2	2	0	0	1	0.279234	1000000005
0	205	2	1	23.2	2	0	0	1	0.383817	10000000009
0	208	1	0	20	2	0	0	1	0.304764	22
0	212	1	1	23.2	3	0	0	1	0.16614	8
0	214	1	1	22.7	3	0	1	1	0.27859	1000000004
0	215	1	1	21.2	3	0	0	1	0.455936	47
0	225	1	0	22	1	0	0	1	0.513198	1000000019
0	226	1	1	26	3	0	0	1	0.0433759	1
0	228	1	0	20.1	1	0	0	1	0.779155	1000000048
0	231	1	1	25	3	0	0	1	0.356403	10000000006
0	232	1	1	20.1	1	1	0	1	0.347907	100000011
0	234	1	0	19.8	1	0	0	1	0.653309	100000044
0	235	1	1	22.9	2	0	0	1	0.509577	55
0	239	1	0	26	2	0	1	1	0.615164	10000000016
0	245	1	1	21.1	2	0	0	1	0.380601	10000000007
0	248	1	0	20	1	0	0	1	0.55323	64
0	249	1	1	21.3	3	0	0	1	0.515623	1000000020
0	251	1	1	23.2	1	0	0	1	0.531668	1000000022
0	252	1	0	24.9	2	0	0	1	0.125453	1000000002
0	257	1	0	24.3	2	1	0	1	0.19687	9
0	259	1	1	25	3	0	0	1	0.356403	10000000005
0	263	1	1	27.5	4	0	0	1	0.250681	10000000002
1	5	1	0	27.1	2	0	0	1	0.348255	10000000004
1	10	1	0	21	1	0	0	1	0.793389	97
1	12	1	1	22.9	2	0	0	1	0.509577	55
1	13	1	1	21.5	2	0	0	1	0.392418	10000000009
1	15	1	1	24.3	2	0	0	1	0.299223	1000000006
1	16	1	1	26.2	2	0	0	1	0.348156	29
1	17	1	1	20.2	3	0	1	1	0.542006	10000000014
1	19	1	0	26.7	1	0	0	1	0.786261	95
1	29	1	0	30.2	1	0	0	1	0.701139	1000000042
1	31	1	1	20.1	2	0	0	1	0.390621	10000000006
1	35	1	0	27	1	0	0	1	0.536116	10000000012
1	37	1	0	26.8	1	0	0	1	0.490953	100000023
1	40	2	1	21.2	3	0	0	1	0.565007	1000000026
1	41	1	1	19	1	0	0	1	0.541137	10000000013
1	42	1	0	24.9	1	0	0	1	0.288365	19
1	44	1	0	18.5	2	0	0	1	0.5	52
1	45	1	0	20	2	0	0	1	0.304764	22
1	46	2	1	19.8	2	0	0	1	0.346691	10000000003
1	48	1	1	27.9	2	0	0	1	0.586816	71
1	49	1	1	23.6	1	0	0	1	0.145452	6
1	51	1	0	25.9	1	0	0	1	0.333333	24
1	53	1	1	20.4	2	0	0	1	0.382519	35
1	54	1	1	26.2	2	0	0	1	0.348156	100000011
1	55	1	1	23	3	0	0	1	0.205559	12
1	56	1	0	27.7	2	0	0	1	0.529037	1000000021
1	57	1	0	24	2	0	0	1	0.155508	7
1	58	1	0	25	2	0	0	1	0.68517	83
1	60	1	0	27.8	2	0	0	1	0.582612	10000000017
1	61	1	0	23	1	0	0	1	0.741768	88
1	66	1	1	18	3	0	0	1	0.5	51
1	67	1	0	25.8	1	0	0	1	0.53011	1000000022
1	68	1	1	16.8	3	0	0	1	0.413184	42
1	70	1	1	21.4	2	0	0	1	0.342929	26
1	71	1	1	23.3	2	0	0	1	0.442065	100000021
1	73	1	1	23.5	3	0	0	1	0.480436	49
1	74	1	1	23.8	3	0	0	1	0.308857	23
1	78	1	0	23.8	3	0	0	1	0.465441	1000000018
1	80	1	0	25	3	0	0	1	0.518991	1000000020
1	82	1	1	20.3	3	0	0	1	0.37506	33
1	84	1	0	22	2	0	0	1	0.271775	100000004
1	85	1	0	20	1	0	0	1	0.55323	64
1	87	1	1	21.1	3	0	0	1	0.233503	13
1	88	1	0	23.2	1	0	0	1	0.688658	1000000041
1	89	1	0	23.3	1	0	0	1	0.813462	100
1	90	1	1	21.6	2	0	0	1	0.417388	44
1	91	1	1	21	2	0	0	1	0.410965	1000000015
1	94	1	0	25	2	1	0	1	0.390705	10000000007
1	95	1	0	25.4	2	0	0	1	0.113938	3
1	96	1	1	21.2	3	0	0	1	0.455936	47
1	98	1	0	24.3	2	1	0	1	0.19687	9
1	99	1	1	22.6	3	0	0	1	0.5	53
1	100	1	1	23.5	2	0	0	1	0.650978	10000000025
1	102	1	1	22.9	2	0	0	1	0.509577	1000000019
1	105	1	1	24.3	2	0	0	1	0.299223	100000007
1	106	1	0	21	2	0	0	1	0.576161	10000000016
1	107	1	0	26.7	3	0	0	1	0.392327	10000000008
1	108	1	1	23.4	2	0	0	1	0.132879	1000000002
1	109	1	0	26.5	1	0	0	1	0.339161	25
1	110	1	1	22.9	2	0	0	1	0.509577	56
1	111	1	0	24.6	1	0	0	1	0.381155	34
1	112	1	0	25.7	2	1	0	1	0.565275	10000000015
1	113	1	1	20.1	3	0	0	1	0.241158	14
1	114	1	1	25.6	2	0	0	1	0.251869	15
1	115	1	0	23.2	3	0	1	1	0.776903	1000000048
1	117	1	1	27.4	4	0	0	1	0.425189	10000000011
1	118	1	1	22.8	3	0	0	1	0.0849195	2
1	122	1	0	22.8	1	0	0	1	0.507444	54
1	123	1	1	22.5	3	0	0	1	0.122316	1000000001
1	124	1	1	21.4	3	0	0	1	0.205559	11
1	125	1	1	22.8	1	0	0	1	0.345872	10000000002
1	127	1	1	23.2	3	0	0	1	0.16614	8
1	128	1	0	26.9	2	1	0	1	0.371788	10000000005
1	129	1	0	24.7	2	0	0	1	0.65302	100000044
1	132	1	0	20.9	3	0	0	1	0.282362	1000000004
1	134	1	0	22.4	3	0	1	1	0.414509	10000000010
1	135	1	1	22.7	1	0	0	1	0.196973	10000000001
1	136	1	0	23.5	3	0	0	1	0.64307	1000000037
1	137	1	0	22.9	1	0	0	1	0.851165	110
1	138	1	0	29.3	2	0	0	1	0.582612	68
1	139	1	0	19.9	1	0	0	1	0.284321	1000000005
1	140	1	1	21.5	2	0	0	1	0.392418	39
1	141	1	1	26	3	0	0	1	0.0433759	1

## Sheet: SILTEP vs open after PSM
Case number	SILTEP(N/Y)	Sex	Age	Hospital Stay (day)	BMI	ASA score	General Anesthesia (N/Y)	Previous lower abdominal surgery (N/Y)	Site	Type	Recurred hernia (N/Y)	Symptom Duration (Months)	Open Conversion	Operation time (min)	Postop. IV analgesic requirement (N/Y)	IV analgesic use number	Chronic pain (N/Y)	Recurrence (N/Y)	VAS score 6h	VAS score 12h	VAS score 24h	Complication (N/Y)	Urinary retention (N/Y)	Wound infection (N/Y)	Wound seroma (N/Y)	Wound hematoma (N/Y)	Bladder injury (N/Y)	비고1
1	0	1	73	3	23.8367	3	1	0	2	2	0	72	0	33	1	1	0	0	3	3	3	0	0	0	0	0	0
100	0	1	86	3	27.9037	3	1	0	1	1	0	1	0	32	1	1	0	1	4	3	3	0	0	0	0	0	0
101	0	1	56	2	24.9077	1	0	0	2	1	0	1	0	70	1	1	0	0	3	3	3	0	0	0	0	0	0
103	0	1	62	2	26.7852	2	1	0	1	2	0	1	0	47	0	0	0	0	3	3	2	0	0	0	0	0	0
107	0	1	72	3	22.972	2	1	0	1	1	0	2	0	51	0	0	0	0	3	3	2	0	0	0	0	0	0
109	0	1	80	2	22.8444	3	1	0	2	1	0	10	0	46	0	0	0	0	4	3	3	0	0	0	0	0	0	suture 하는 과정에서도 조직이 찢어지는 양상
11	0	1	41	2	26.4812	1	0	0	2	1	0	360	0	62	1	1	0	0	3	3	3	0	0	0	0	0	0
111	0	1	55	2	23.9988	2	1	0	1	1	0	1	0	44	0	0	0	0	5	3	2	0	0	0	0	0	0
114	0	1	84	2	17.9859	3	1	0	1	1	0	2	0	44	0	0	0	0	3	2	2	1	0	0	0	0	0	wound seroma
115	0	1	74	3	20.3831	2	0	0	1	1	0	2	0	35	0	0	0	0	3	3	3	0	0	0	0	0	0	s/p Lt inguinal hernioplasty('11) - LMA
125	0	1	23	2	24.5878	1	1	0	1	1	0	6	0	33	0	0	0	0	3	2	2	0	0	0	0	0	0
127	0	1	83	2	20.1829	3	1	0	1	1	0	6	0	40	0	0	0	0	3	2	2	0	0	0	0	0	1
132	0	1	52	2	21.4733	2	1	0	1	1	0	1	0	34	0	0	0	0	3	3	3	0	0	0	1	0	0
134	0	1	77	2	26.171	2	0	0	1	1	0	36	0	57	0	0	1	0	4	3	3	0	0	0	1	0	0
137	0	1	79	3	20.3475	3	0	0	2	2	0	4	0	41	0	0	0	0	3	3	3	1	1	0	0	0	0	warfarin ->heparinization
138	0	1	62	2	25.993	2	1	0	2	1	0	4	0	24	0	0	0	0	4	4	2	0	0	0	0	0	0
148	0	1	78	2	23.4839	3	1	0	1	1	0	3	0	45	0	0	1	0	4	3	3	0	0	0	0	0	0
149	0	1	76	3	24.7079	2	1	0	2	3	0	1	0	30	0	0	0	0	4	3	2	0	0	0	0	0	0	s/p Lichtenstein op d/t direct RIH 2017/3/7 Indirect + direct
155	0	1	61	2	25.9382	1	1	0	1	1	0	1	0	30	1	1	0	0	3	6	2	0	0	0	0	0	0
158	0	2	46	2	23.4111	1	1	0	1	1	0	2	0	31	0	0	0	0	3	3	2	0	0	0	0	0	0	2011 ; hernioplasty, Lt.
159	0	1	63	3	28.1514	3	1	0	1	1	0	12	0	90	0	0	0	0	3	3	3	0	0	0	0	0	0
16	0	1	68	2	25.5675	2	1	0	1	1	0	2	0	78	0	0	0	0	3	2	2	0	0	0	0	0	0
17	0	1	54	3	22.9293	1	1	0	2	2	0	1	0	44	1	1	0	0	6	5	3	0	0	0	1	0	0
170	0	1	83	4	24.4646	3	1	0	3	1	0	6	0	54	0	0	0	0	3	3	3	0	0	0	1	0	0
171	0	1	51	2	25.3934	2	1	0	2	1	0	1	0	52	0	0	0	0	3	3	3	0	0	0	1	0	0
188	0	1	56	2	21.4249	1	0	0	2	1	1	6	0	83	0	0	1	0	3	2	2	0	0	0	1	0	0	s/p 2017.08.23 SIPTEP
189	0	1	51	2	21.2306	3	0	0	2	1	0	12	0	70	1	1	0	0	3	3	3	0	0	0	1	0	0	S/P Lichtenstein's Hernioplasty, Left Diagnostic laparoscopy d/t Incarcerated inguinal hernia, left
19	0	1	31	2	26.151	1	1	0	1	1	0	2	0	56	0	0	0	0	3	2	2	1	1	0	1	0	0
190	0	1	20	4	23.3139	1	0	0	1	1	0	1	0	42	1	1	0	0	5	3	3	0	0	0	0	1	0
191	0	1	47	4	24.3091	2	0	0	1	1	0	6	0	33	0	0	0	0	4	2	2	0	0	0	0	0	0
193	0	1	79	2	16.7557	2	0	0	1	1	0	1	0	30	0	0	0	0	3	3	3	1	1	0	0	0	0	2015년 07월에 배상준 선생님께 Lt. hernioplasty
194	0	1	49	3	23.7745	2	1	0	1	1	0	1	0	51	0	0	0	0	3	3	3	0	0	0	0	0	0
196	0	1	61	2	21.0156	1	0	0	2	1	0	1	0	54	1	1	0	0	3	3	3	0	0	0	0	0	0
198	0	1	51	2	18.5239	2	1	0	2	1	0	12	0	56	0	0	0	0	3	3	3	0	0	0	0	0	0
200	0	1	77	5	23.0469	3	0	0	1	1	0	1	0	50	1	1	0	0	6	3	2	1	1	0	0	0	0	S/P inguinal hernia, Lt. (2007 대항병원)
204	0	1	74	3	28.1998	2	1	0	1	2	0	2	0	43	0	0	0	0	4	3	2	0	0	0	0	0	0
205	0	2	65	2	23.2237	2	0	0	2	2	0	1	0	26	0	0	0	0	3	3	3	0	0	0	0	0	0
208	0	1	51	2	20.0474	2	1	0	2	1	0	1	0	29	1	1	0	0	3	3	3	0	0	0	0	0	0
212	0	1	74	2	23.238	3	1	0	2	1	0	5	0	70	0	0	0	0	3	2	2	0	0	0	0	0	0
214	0	1	68	2	22.6553	3	1	0	1	1	1	36	0	45	0	0	0	0	5	3	3	1	1	0	0	0	0	s/p hernioplasty, Rt. (1970)
215	0	1	79	3	21.2121	3	1	0	1	1	0	1	0	49	0	0	0	0	3	3	3	0	0	0	0	0	0
225	0	1	44	2	22.0063	1	1	0	2	1	0	1	0	69	1	1	0	0	5	3	2	0	0	0	0	0	0
226	0	1	69	3	26.0483	3	0	0	1	1	0	1	0	40	1	1	0	0	6	4	3	1	0	0	0	0	0	wound seroma
228	0	1	55	4	20.1125	1	0	0	2	1	0	12	0	76	0	0	0	0	3	3	3	0	0	0	0	0	0
23	0	1	57	2	26.7467	1	1	0	2	1	0	1	0	76	1	1	0	0	6	3	2	0	0	0	0	0	0
231	0	1	79	3	25.0313	3	1	0	1	2	0	3	0	58	1	1	0	0	7	4	2	0	0	0	0	0	0
232	0	1	66	3	20.0692	1	0	1	3	1	0	2	0	32	1	1	1	0	5	3	3	0	0	0	0	0	0	prostate cancer s/p
234	0	1	56	2	19.7801	1	1	0	1	1	0	1	0	56	0	0	0	0	3	2	2	0	0	0	0	0	0
235	0	1	74	1	22.9421	2	1	0	1	1	0	6	0	38	0	0	0	0	3	3	3	0	0	0	0	0	0
239	0	1	56	2	26.0411	2	1	1	1	1	1	1	0	41	1	1	0	0	6	3	3	0	0	0	0	0	0	80년대 중반 우측 탈장 수술
245	0	1	70	2	21.0985	2	1	0	1	1	0	5	0	32	0	0	0	0	3	3	3	0	0	0	0	0	0
248	0	1	20	2	19.9809	1	0	0	1	1	0	1	0	50	1	1	0	0	3	3	3	0	0	0	0	0	0	High Ligation of inguinal hernia, Right
249	0	1	83	2	21.3403	3	0	0	2	1	0	6	0	94	0	0	0	0	3	3	3	1	1	0	0	0	0	s/p 20년전 Rt. inguinal hernioplasty 세브란스 midline 에 incisional hernia 관찰되어 함께 제거
251	0	1	81	2	23.2121	1	0	0	1	1	0	1	0	58	0	0	0	0	3	2	2	0	0	0	0	0	0
252	0	1	62	6	24.9216	2	0	0	1	1	0	1	0	92	0	0	0	1	4	3	3	0	0	0	0	0	0	응급실통해 입원
257	0	1	63	9	24.2921	2	0	0	3	1	0	1	0	96	0	0	0	1	4	3	3	1	1	0	0	0	0	6/15 양측수술, 6/20 Rt recur
259	0	1	72	3	24.9984	3	1	0	2	1	0	1	0	50	0	0	0	0	3	3	3	0	0	0	0	0	0
26	0	1	73	2	25.7337	2	1	0	1	1	0	9	0	42	0	0	0	0	3	3	3	0	0	0	0	0	0
263	0	1	83	15	27.4578	4	1	0	1	1	0	2	0	61	0	0	0	0	4	3	2	0	0	0	0	0	0
3	0	1	73	2	23.7891	2	1	0	1	2	0	1	0	51	0	0	0	0	3	3	3	0	0	0	0	0	0
33	0	1	66	3	22.8989	2	1	0	2	1	0	1	0	42	0	0	0	0	3	3	3	0	0	0	0	0	0	S/P Hernioplasty, Rt. [20여년 전]
36	0	1	88	2	21.055	2	1	0	2	2	0	6	0	30	0	0	0	0	4	3	3	0	0	0	0	0	0
37	0	1	74	3	22.1762	3	1	0	1	1	0	1	0	47	0	0	0	0	3	3	3	1	1	0	0	0	0
38	0	1	69	2	24.9645	2	1	0	2	1	0	1	0	44	0	0	0	0	3	3	3	0	0	0	0	0	0	2010-08 Rt. inguinal hernia 로 수술
4	0	1	66	2	30.2265	2	1	0	2	1	0	8	0	72	0	0	0	0	3	2	2	0	0	0	0	0	0
40	0	1	62	2	20.8513	2	0	0	2	1	0	18	0	52	0	0	0	0	3	3	3	0	0	0	0	0	0
46	0	1	46	3	25.5737	2	1	0	1	1	0	1	0	64	0	0	0	0	4	3	3	1	1	0	0	0	0	wound seroma
5	0	1	76	3	21.3675	3	1	0	2	1	0	4	0	40	1	1	0	0	3	3	3	0	0	0	0	0	0
55	0	1	57	2	27.4138	2	0	0	1	1	0	1	0	46	1	1	0	0	5	3	3	0	0	0	0	0	0
59	0	1	72	2	22.7973	3	1	0	1	1	1	1	0	37	0	0	0	0	3	3	3	0	0	0	0	0	0	2016-11-19 SILTEP pf.이형순
67	0	1	51	2	26.7755	2	1	0	2	2	0	1	0	63	1	1	0	1	5	3	3	0	0	0	0	0	0
70	0	1	75	2	23.6133	1	1	0	1	2	0	48	0	30	0	0	0	0	3	3	3	0	0	0	0	0	0
72	0	1	61	2	22.7933	1	1	0	1	1	0	60	0	52	1	1	0	0	5	3	2	1	0	0	0	0	0	wound seroma
74	0	1	70	2	29.2557	2	1	0	1	1	0	3	0	65	1	1	0	0	5	3	3	0	0	0	0	0	0
76	0	1	96	2	24.0275	3	1	0	1	2	1	1	0	68	1	1	0	0	4	3	3	1	0	0	0	0	0	wound hematoma
77	0	1	78	3	23.9128	2	0	0	2	1	0	1	0	35	0	0	0	0	3	2	2	0	0	0	0	0	0
80	0	1	85	2	20.1286	3	1	0	1	1	0	1	0	20	1	1	0	0	7	3	3	0	0	0	0	0	0
83	0	1	72	2	22.6431	3	1	0	1	1	0	1	0	22	0	0	0	0	3	3	3	0	0	0	0	0	0
90	0	1	78	2	21.4845	2	1	0	2	1	0	1	0	34	0	0	0	0	3	3	3	0	0	0	0	0	0
92	0	1	77	2	21.0981	3	0	0	1	1	0	36	0	69	0	0	0	0	3	3	3	1	0	0	0	0	0	wound hematoma
93	0	1	20	2	21.5568	2	0	0	2	1	0	1	0	36	0	0	0	0	3	3	3	0	0	0	0	0	0
94	0	1	54	2	25.0188	2	1	0	2	1	0	1	0	52	0	0	0	0	4	3	2	0	0	0	0	0	0
10	1	1	34	3	20.9573	1	0	0	1	1	0	180	0	65	0	0	0	0	3	2	2	0	0	0	0	0	0
100	1	1	76	2	23.5172	2	0	0	2	1	0	2	0	71	1	1	0	1	3	2	2	0	0	0	0	0	0	이형호 선생 환자
102	1	1	70	2	22.8936	2	0	0	2	1	0	3	0	55	0	0	0	0	3	3	3	0	0	0	0	1	0	Lt. inguinal area 에 fluid collection, aspiration
105	1	1	72	4	24.3141	2	0	0	2	1	0	1	1	132	1	2	0	0	3	3	3	0	0	0	0	0	0	Open conversion d/t peritoneal wall perforation. Lichtenstein inguinal hernioplasty done with mesh apply
106	1	1	58	3	21.0184	2	0	0	1	1	0	1	0	72	0	0	0	0	3	3	3	1	0	0	0	0	0	wound seroma
107	1	1	63	2	26.6878	3	0	0	1	1	0	1	0	59	0	0	0	0	3	3	3	0	0	0	0	0	0
108	1	1	81	2	23.3918	2	0	0	2	2	0	24	0	80	1	1	0	0	4	3	3	0	0	0	0	0	0
109	1	1	50	2	26.4652	1	0	0	2	1	0	1	0	73	0	0	0	0	3	2	2	0	0	0	0	0	0
110	1	1	65	2	22.8625	2	0	0	1	1	0	1	0	50	1	1	0	0	3	3	2	0	0	0	0	0	0
111	1	1	23	4	24.5546	1	0	0	1	1	0	120	0	52	0	0	0	0	4	2	2	0	0	0	0	0	0
112	1	1	60	3	25.7434	2	0	0	3	2,2	0	48	0	90	0	0	0	0	3	2	2	0	0	0	0	0	0
113	1	1	85	2	20.0692	3	0	0	2	1	0	1	0	47	0	0	0	1	3	3	2	0	0	0	1	0	0	recurr 했으나 f/u loss
114	1	1	74	4	25.5593	2	0	0	2	1	0	2	0	60	1	1	0	0	3	2	2	0	0	0	1	0	0
115	1	1	62	2	23.2254	3	0	0	2	2	1	12	0	110	1	1	0	0	3	3	2	1	0	0	0	0	0	wound seroma
117	1	1	80	4	27.4419	4	0	0	1	1	0	24	0	31	0	0	0	0	3	2	2	0	0	0	0	0	0
118	1	1	75	2	22.7615	3	0	0	1	3	0	36	0	119	1	1	0	0	4	3	3	0	0	0	0	0	0
12	1	1	75	3	22.8625	2	0	0	1	1	0	1	0	60	0	0	0	0	3	3	2	0	0	0	0	0	0
122	1	1	61	1	22.7709	1	0	0	2	1	0	1	0	71	0	0	0	0	3	2	2	0	0	0	0	0	0
123	1	1	71	4	22.507	3	0	0	1	1	0	6	0	35	0	0	0	0	3	3	2	0	0	0	0	0	0
124	1	1	72	2	21.3856	3	0	0	2	1	0	1	0	40	0	0	0	0	3	3	3	0	0	0	0	0	0
125	1	1	68	3	22.769	1	0	0	2	2	0	18	0	73	0	0	0	0	3	2	1	1	0	0	0	0	0	wound seroma
127	1	1	72	2	23.1837	3	0	0	1	1	0	3	0	52	0	0	0	0	3	3	2	1	0	0	0	0	0	wound seroma
128	1	1	58	2	26.8923	2	0	0	3	2	0	3	0	124	0	0	0	0	3	3	2	1	0	0	0	0	0	wound hematoma
129	1	1	60	2	24.7036	2	0	0	1	1	0	1	0	102	1	1	0	0	3	3	2	0	0	0	0	0	0
13	1	1	69	3	21.5019	2	0	0	2	1	0	1	0	65	1	2	0	0	3	3	2	0	0	0	0	0	0
132	1	1	58	2	20.8604	3	0	0	1	2	0	1	0	74	1	1	0	0	3	3	2	0	0	0	0	0	0
134	1	1	61	2	22.4167	3	0	0	1	2	1	1	0	117	0	0	0	0	3	3	3	0	0	0	0	0	0
135	1	1	79	2	22.6713	1	0	0	1	1	0	3	0	62	1	1	0	0	3	3	2	0	0	0	0	0	0
136	1	1	62	2	23.4839	3	0	0	1	1	0	1	0	47	0	0	0	0	3	3	2	0	0	0	0	0	0
137	1	1	35	2	22.9433	1	0	0	2	1	0	6	0	69	1	1	0	0	3	3	3	0	0	0	0	0	0
138	1	1	60	2	29.348	2	0	0	1	1	0	1	0	71	1	1	0	0	4	3	2	0	0	0	0	0	0
139	1	1	47	3	19.8927	1	0	0	1	1	0	1	0	49	1	1	0	0	3	3	3	0	0	0	0	0	0
140	1	1	71	2	21.512	2	0	0	1	1	0	1	0	55	0	0	0	0	3	3	2	0	0	0	0	0	0
141	1	1	71	2	25.9612	3	0	0	1	1	0	2	0	42	0	0	0	0	3	3	2	0	0	0	0	0	0
15	1	1	75	4	24.3418	2	0	0	1	2	0	3	0	120	0	0	0	0	3	3	2	0	0	0	0	0	0
16	1	1	72	3	26.2336	2	0	0	2	1	0	3	0	80	0	0	0	0	3	2	2	0	0	0	0	0	0
17	1	1	74	4	20.202	3	0	0	2	1	1	3	0	130	1	2	0	0	4	3	2	0	0	0	0	0	0
19	1	1	42	3	26.7036	1	0	0	1	1	0	1	0	140	1	1	0	0	3	2	2	0	0	0	0	0	0
29	1	1	41	3	30.1896	1	0	0	1	1	0	1	0	45	0	0	0	0	3	2	1	0	0	0	1	0	0
31	1	1	71	3	20.0692	2	0	0	1	1	0	1	0	50	0	0	0	0	3	2	2	0	0	0	1	0	0
35	1	1	32	3	27.0169	1	0	0	2	1	0	260	0	45	1	2	0	0	3	3	2	1	0	0	0	1	0	wound seroma
37	1	1	40	3	26.8136	1	0	0	1	1	0	1	0	40	0	0	0	0	3	3	2	1	0	0	0	0	0	wound seroma
40	1	2	70	3	21.2279	3	0	0	1	3	0	6	0	65	0	0	0	0	3	3	2	0	0	0	0	0	0
41	1	1	65	3	19.0039	1	0	0	1	1	0	3	0	80	0	0	0	0	3	2	2	0	0	0	0	0	0
42	1	1	26	3	24.9135	1	0	0	2	1	0	1	0	45	0	0	0	0	3	2	2	0	0	0	0	0	0
44	1	1	38	3	18.5078	2	0	0	1	1	0	2	0	55	0	0	0	0	3	2	2	0	0	0	0	0	0
45	1	1	61	4	19.9594	2	0	0	1	1	0	1	0	50	1	1	0	1	3	3	2	0	0	0	0	0	0
46	1	2	68	4	19.8141	2	0	0	1	3	0	500	0	40	0	0	0	0	3	3	2	0	0	0	0	0	0
48	1	1	79	3	27.852	2	0	0	2	1	0	1	0	50	0	0	1	0	3	2	2	1	0	0	0	0	0	chronic pain, 6개월 지속
49	1	1	65	4	23.5883	1	0	0	2	3	0	36	0	45	0	0	0	0	3	2	2	1	0	0	0	0	0	wound seroma
5	1	1	62	4	27.0641	2	0	0	1	1	0	1	0	160	0	0	0	1	2	2	2	1	0	0	0	0	0	bladder injury
51	1	1	52	3	25.8806	1	0	0	2	1	0	2	0	65	0	0	0	0	3	2	2	0	0	0	0	0	0
53	1	1	65	3	20.4294	2	0	0	2	3	0	2	0	45	0	0	0	0	2	2	2	0	0	0	0	0	0
54	1	1	74	3	26.1752	2	0	0	1	1	0	1	0	39	0	0	0	0	3	2	2	0	0	0	0	0	0
55	1	1	75	3	23.0112	3	0	0	1	1	0	2	0	49	0	0	0	0	3	2	2	0	0	0	0	0	0
56	1	1	60	3	27.7177	2	0	0	2	1	0	2	0	50	0	0	0	0	3	2	2	0	0	0	0	0	0
57	1	1	48	3	23.9995	2	0	0	1	1	0	3	0	34	0	0	0	0	3	2	2	0	0	0	0	0	0
58	1	1	52	3	25.0135	2	0	0	1	1	0	1	0	90	1	1	0	0	3	3	2	0	0	0	0	0	0
60	1	1	43	3	27.7743	2	0	0	2	1	0	6	0	55	0	0	0	0	3	2	2	0	0	0	0	0	0
61	1	1	52	3	22.9854	1	0	0	2	1	0	12	0	39	0	0	0	0	3	3	2	0	0	0	0	0	0
66	1	1	81	4	18.0454	3	0	0	1	1	0	3	0	30	1	1	0	0	4	3	2	0	0	0	0	0	0
67	1	1	50	2	25.7517	1	0	0	2	1	0	10	0	58	0	0	0	0	3	2	2	0	0	0	0	0	0
68	1	1	86	2	16.7944	3	0	0	1	3	0	12	0	49	0	0	0	0	3	2	2	0	0	0	0	0	0
70	1	1	75	2	21.3967	2	0	0	2	2	0	1	0	33	0	0	0	0	3	3	3	0	0	0	0	0	0
71	1	1	78	2	23.2531	2	0	0	1	1	0	2	0	43	0	0	0	0	3	3	2	0	0	0	0	0	0
73	1	1	81	2	23.4654	3	0	0	2	1	0	5	0	50	1	1	0	0	3	2	2	0	0	0	0	0	0
74	1	1	85	2	23.7737	3	0	0	1	1	0	720	0	44	0	0	0	0	3	3	2	0	0	0	0	0	0
78	1	1	49	2	23.8185	3	0	0	2	1	0	1	0	58	0	0	0	0	3	2	2	0	0	0	0	0	0
80	1	1	57	2	24.977	3	0	0	1	1	0	1	0	45	0	0	0	0	3	3	2	0	0	0	0	0	0
82	1	1	81	3	20.3001	3	0	0	2	2	0	6	0	47	0	0	0	0	3	3	3	0	0	0	0	0	0
84	1	1	58	2	21.9835	2	0	0	2	2	0	7	0	65	1	1	0	0	3	3	3	0	0	0	0	0	0
85	1	1	50	3	20.0424	1	0	0	1	1	0	1	0	101	1	1	0	0	3	3	2	0	0	0	0	0	0
87	1	1	86	2	21.0697	3	0	0	1	1	0	4	0	46	0	0	0	0	3	2	2	0	0	0	0	0	0
88	1	1	60	2	23.1937	1	0	0	2	1	0	1	0	42	0	0	0	0	3	2	2	0	0	0	0	0	0
89	1	1	53	2	23.3131	1	0	0	2	1	0	2	0	36	1	1	0	0	3	2	2	0	0	0	0	0	0
90	1	1	67	2	21.578	2	0	0	1	1	0	1	0	40	0	0	0	0	3	2	1	0	0	0	0	0	0
91	1	1	75	2	20.9906	2	0	0	1	2	1	2	0	48	0	0	0	0	3	2	2	0	0	0	0	0	0
94	1	1	61	2	24.9992	2	0	0	3	2,1	0	12	0	66	0	0	0	0	3	3	2	0	0	0	0	0	0
95	1	1	30	4	25.4408	2	0	0	2	1	0	1	0	48	0	0	0	0	3	3	3	1	0	0	0	0	0	wound seroma
96	1	1	71	2	21.2183	3	0	0	1	2	0	3	0	100	0	0	0	0	3	3	2	0	0	0	0	0	0
98	1	1	63	4	24.2921	2	0	0	3	1	0	2	0	110	0	0	0	0	3	3	2	0	0	0	0	0	0
99	1	1	69	2	22.6233	3	0	0	2	1	0	3	0	77	0	0	0	0	3	2	2	0	0	0	0	0	0
